# Supplementary material for: Gut microbiome dysbiosis in men who have sex with men increases HIV infection risk through immunity homeostasis alteration
Source: Front Cell Infect Microbiol. 2023 Nov 16;13:1260068. doi: 10.3389/fcimb.2023.1260068 (PMC10687210; doi:10.3389/fcimb.2023.1260068)
Supplement: Supplementary file 1 [file Table_1.xlsx]

## Sheet: TableS1
TableS1. Characteristics of enrolled studies
Author	Year of publication	Country	Sample type	Sample size	median CD4 T cell counts of HIV+ patients (counts/ul)	median viral load of HIV+ patients (copies/ml)	Methods for sequencing	Region
Brent E. Palmer	2013	USA	Stool	11 untreated HIV+ patients	mean(SD): 551 ± 218.2	139,109 ± 255,929	16S rDNA	V4
				13 HIV- controls	NA	NA
Alan Landay	2014	Chicago, USA	Colon, ileum, and fecal	21 HIV+ patients	mean(SD): 425±259	17 patients: < 75; 4 patients: 1571±2059	16S rDNA	/
				22 HIV- controls	NA	NA
Anne V. Kane	2014	USA	Stool	15 treated HIV+ patients (7 cocaine user)	701 (534-840)	<75	16S rDNA	V3-V5
				17 HIV- controls (7 cocaine user)	NA	NA
CC Wilson	2014	Colorado, USA	Colon biopsies	18 untreated HIV+ patients	425 (238–782)	51,350 (2,880–207,000)	16S rDNA	/
				14 HIV- controls	NA	NA
James J. Goedert	2014	USA	Anal swab	swab1: 20 HIV+ MSM, 32 HIV- MSM	580 (432–721)	NR	16S rDNA	V3-V4
				swab2: 25 HIV+ MSM, 41 HIV- MSM	232 (32–415)	NR
A Moya	2015	Spain	Fecal	9 chronic HIV+ patients ongoing ART	584(466-794)	Supressed	Metagenome sequencing, 16S rDNA	/
				12 healthy controls	NA	NA
Anders Sonnerborg	2015	Sweden	Stool	28 HIV+ viremic patient	355 (120–2470)	48,800 (<20–990,000)	16S rDNA,	V3-V4
				9 healthy controls	NA	NA
Honorine D. Ward	2015	Boston, USA	Fecal	21 chronic HIV+ patients ongoing ART	668 (424-870)	<400	16S rDNA	/
				16 HIV- controls	NA	NA
Hongzhou Lu	2016	China	Fecal	13 chronic HIV+ patients (11 on ART)	4 patients: > 400 9 patients: < 400	6 patients: undetected; 1 patient: <40; 6 patients>700	16S rDNA	V3-V4
				4 HIV- controls	NA	NA
Didier Raoult	2016	France	Fecal	31 HIV+ patients (18 on ART)	12 patients: > 400	12 patients: undetected	16S rDNA	V3-V4
				27 healthy controls	NA	NA
Roger Paredes	2016	BCN cohort: Spain	Fecal	BCN: 129 HIV+ patients (77 MSM) and 27 HIV- controls (23 MSM)	700 (462, 860)	untreated patients: 13,900 (6867, 43,410)	16S rDNA	/
		STK cohort: Sweden		STK: 77 HIV+ patients (19 MSM) and 7 HIV- controls (0 MSM)	480 (380-630)	19,100 (1590-69,900)
José A. Oteo	2017	Spain	Stool	45 HIV+ patients on ART	12 patients: 200-500 33 patients: >500	<20	16S rDNA	V4
				21 HIV- controls	NA	NA
V Estrada	2017	Spain	Fecal	35 HIV+ patients (23 patients were ART treated)	nonresponder: 291 (230–324) responder: 561 (426–794)	untreated patients: 22198 (9,955–40,621) treated patients: <20	16S rDNA	/
				9 HIV- controls	NA	NA
Gustavo Reyes-Terán	2017	Mexico	Fecal	33 HIV+ patients on ART	>400	<20	16S rDNA	V3-V4
				10 HIV- controls (all MSM)	NA	NA
Piotr Nowak	2017	Sweden	Fecal	16 HIV+ elite patients (4 MSM)	806 (676–1049)	<20	16S rDNA	V3-V4
				32 HIV+ ART naïve progressors (8 MSM)	390 (298–475)	31700
				16 HIV- controls (4 MSM)	NA	NA
RR Amara	2017	Atlanta, USA	Rectal swab	34 HIV- MSM who engaged in CRAI	NA	NA	16S rDNA	V1-V2
				17 HIV- men who never engaged in CRAI	NA	NA
Brent E. Palmer	2018	Denver, USA	Fecal	26 HIV+ patients (19 MSM)	treated MSM: 396 (177-1,200) untreated MSM: 478 (322-766) treated women: 735 (187-1,417)	treated MSM: 20 (0-40) untreated MSM: 47,650 (490-530,000) treated female: 10 (0-40)	16S rDNA	V4
				24 HIV- controls (13 MSM)	NA	NA
Baoli Zhu	2018	China	Fecal	61 HIV+ MSM (26 untreated)	untreated: 351.0 (182.8–423.8); ART responder: 660.0 (539.5–795.0); ART non-responder: 295.5 (214.0–352.0)	NR	Metagenome sequencing	/
				30 healthy male controls	NA	NA
Brent E. Palmer	2018	Colorado, USA	Stool	67 treated HIV+ patients (50 MSM)	>500	<400	16S rDNA	V4
				45 untreated HIV+ patients (40 MSM)	>500	>400
				105 HIV- controls (35 MSM)	NA	NA
Grace M. Aldrovandi	2018	California, USA	Rectal swab	37 HIV+ MSM	427(319–568)	NR	16S rDNA	V1-V2
Rebecca G. Nowak	2017	Nigeria	Rectal swab	41 untreated HIV+ MSM	NR	NR	16S rDNA	V3-V4
				34 HIV+ on ART	NR	NR
				55 HIV- MSM	NA	NA
Reena Rajasuriar	2018	Malaysia	Rectal swab	26 HIV+ patients on ART (14 MSM)	optimal responder: 726 (656–1031) suboptimal responder: 272 (262–338)	NR	16S rDNA	V4
				20 HIV- controls (11 MSM)	NA	NA
Aguinaldo R. Pinto	2019	Brazil	Stool	12 HIV+ mothers	749.5 (600.2-816.0)	only 1 patient were detectable	16S rDNA	V3-V4
				7 HIV- mothers	NA	NA
Audrey French	2019	Chicago, USA	Rectal swab	136 HIV+ women	NR	NR	16S rDNA	/
				55 HIV- women	NA	NA
Ilhem Messaoudi	2019	USA	Rectal swab	58 long-term controlled HIV+ gay men	689	NR	16S rDNA	V4
				47 HIV- gay men	NA	NA
Brent E. Palmer	2019	USA	Stool	16 HIV- MSW	NA	NA	16S rDNA	/
				19 HIV- MSM	NA	NA
Nichole R. Klatt	2019	USA	Colorectal biopsies	40 HIV+ patients on ART	709(585.8-882.3)	Supressed	16S rDNA	V4
				35 HIV- controls	NA	NA
Pamina M. Gorbach	2019	Los Angles, USA	Rectal swab	66 undetectable HIV+ MSM	mean(SD): 708.95 (279.6)	<20	16S rDNA	V4
				72 suppressed HIV+ MSM	mean(SD): 645.21 (262.9)	20-200
				45 viremic HIV+ MSM	mean(SD): 470.02 (280.1)	>200
				200 HIV- MSM	NA	NA
I. Sereti	2020	Amsterdam, Netherlands	Stool	71 HIV+ patients	Female: 760 (635, 895) MSW: 600 (450, 800) MSM: 620 (427.5, 750)	<40	16S rDNA	V4
				71 matched HIV- controls	NA	NA
Irini Sereti	2020	Thailand	Rectal swab	37 HIV+ MSM without ART	386 (267.0–542.5)	334,889 (161,770–1,042,075)	16S rDNA	V4
				31 HIV+ MSM with ART	600 (556.0–864.0)	<50
				7 HIV- MSM (non-PrEP)	NA	NA
Marius Trøseid	2020	Copenhagen, Denmark	Stool	281 HIV+ MSM	mean(SD): 719.9±281.5	270 patients: <50	16S rDNA	V3-V4
				124 HIV+ non-MSM	mean(SD): 711±273.8	116 patients: < 50
				43 HIV- MSM	NA	NA
				68 HIV- non-MSM	NA	NA
Charles R. Rinaldo	2021	USA	Stool	109 MSM	NA	NA	16S rDNA	V4
Lyle R. McKinnon	2021	Kenya	Rectal swab	10 untreated HIV+ MSM	>300	11,334 (4,334–42,354)	16S rDNA	V3-V4
				24 treated HIV+ MSM	>300	13 patients: undetectable
				46 HIV- MSM	NA	NA
Tetsuro Matano	2021	Ghana	Stool	55 HIV+ patients	375 (213-592)	2,700(350-4,7000)	16S rDNA	V3-V4
				55 HIV- matched controls	NA	NA
H. Wei	2022	China	Stool	16 HIV- MSM without PrEP	NA	NA	16S rDNA	V3-V4
				17 HIV- non-MSM	NA	NA
ART: antiretroviral therapy, CRAI: condomless receptive anal intercourse, PrEP: pre-exposure prophylaxis, NA: not applicable, NR: not reported.

## Sheet: TableS2
TableS2a. Gut microbiome associated with HIV			TableS2b. Gut microbiome associated with MSM			TableS2c. Gut mcrobiome associated with receptive anal intercourse
Phylum	Genus	Species	Phylum	Genus	Species	Phylum	Genus	Species
Actinobacteria	Actinomyces		Actinobacteria	Adlercreutzia		Actinobacteria	Bifidobacterium
	Arcanobacterium			Bifidobacterium			Collinsella
	Bifidobacterium	Bifidobacterium adolescentis		Collinsella			Eggerthella	Eggerthella lenta
	Collinsella	Collinsella aerofaciens		Eggerthella	Eggerthella lenta		Olsenella
	Coriobacterium	Coriobacterium sp. AUH-Julong21		Enterorhabdus		Bacteroidetes	Anaerophaga
	Corynebacterium			Olsenella			Bacteroides	Bacteroides ovatus
	Dietzia			Senegalimassilia	Senegalimassilia anaerobia		Butyricimonas	Butyricimonas virosa
	Eggerthella			Slackia			Parabacteroides	Parabacteroides distasonis
	Enterorhabdus		Bacteroidetes	Alistipes	Alistipes putredinis		Paraprevotella
	Gardnerella			Alloprevotella			Prevotella
	Mobiluncus			Anaerophaga		Firmicutes	Acidaminococcus	Acidaminococcus fermentans
	Slackia	Slackia isoflavoniconvertens		Bacteroides	Bacteroides caccae		Anaerotruncus
Bacteroidetes	Alistipes	Alistipes indistinctus			Bacteroides massiliensis		Blautia	Blautia faecis
		Alistipes senegalensis			Bacteroides ovatus		Bulleidia
		Alistipes shahii			Bacteroides uniformis		Catenibacterium
	Bacteroides	Bacteroidales bacterium ph8		Barnesiella			Clostridium IV
		Bacteroides caccae		Coprobacter			Clostridium XlVa	Clostridium_XlVa scindens
		Bacteroides coprocola		Odoribacter			Clostridium XlVb
		Bacteroides coprophilus		Parabacteroides	Parabacteroides distasonis		Coprococcus	Coprococcus eutactus
		Bacteroides fragilis		Paraprevotella			Dialister	Dialister invisus
		Bacteroides intestinalis		Prevotella	Prevotella copri		Dorea
		Bacteroides ovatus			Prevotella stercorea		Faecalibacterium
		Bacteroides plebeius		Rikenella			Fusicatenibacter	Fusicatenibacter saccharivorans
		Bacteroides salyersiae	Elusimicrobia	Elusimicrobium			Holdemanella
		Bacteroides uniformis	Euryarchaeota	Methanobrevibacter			Lachnobacterium
		Bacteroides vulgatus	Firmicutes	Allisonella			Megasphaera
		Bacteroides xylanisolvens		Anaerosporobacter			Mitsuokella	Mitsuokella jalaludinii
	Barnesiella	Barnesiella intestinihominis		Anaerostipes			Oribacterium
	Brachyspira			Anaerotruncus			Oscillibacter
	Butyricimonas			Blautia	Blautia faecis		Peptostreptococcus
	Odoribacter			Bulleidia			Propionispira
	Paludibacter	Paludibacter sp. 2		Butyricicoccus			Ruminococcus 2
	Parabacteroides	Parabacteroides distasonis		Butyrivibrio			Subdoligranulum
		Parabacteroides merdae		Catenibacterium		Proteobacteria	Desulfomicrobium
	Paraprevotella			Cellulosilyticum			Parasutterella	Parasutterella excrementihominis
	Porphyromonas			Clostridium	Clostridium leptum		Succinivibrio
	Prevotella	Prevotella copri		Clostridium XIVb		Verrucomicrobia	Akkermansia	Akkermansia muciniphila
		Prevotella stercorea		Clostridium XlVa
	Prevotella 9			Coprococcus
	Sphingobacterium			Defluviitalea
	unclassified Rikenellaceae			Dialister
	unclassified Barnesiellaceae			Dorea
	unclassified Bacteroidaceae			Epulopiscium
	unclassified Bacteroidales			Erysipelotrichaceae incertae sedis
	unclassified Bacteroidetes			Eubacterium	Eubacterium biforme
Euryarchaeota	Methanobrevibacter			Faecalibacterium	Faecalibacterium prausnitzii
	Methanosphaera			Flavonifractor
Fibrobacteres	Fibrobacter			Fusicatenibacter
Firmicutes	Acidaminococcus	unclassified Acidaminococcus		Gelria
	anaerococcus			Gemmiger
	Anaerofilum			Granulicatella
	Anaerostipes			Holdemanella	Holdemanella biformis
	Bacillus	Bacillus sp.		Holdemania
		Blautia faecis		Howardella	Howardella ureilytica
		Blautia luti		Hungatella
		Blautia obeum		Intestinimonas
		Blautia sp. 3		Lachnobacterium
				Lachnospira
	Bulleidia			Lactobacillus
	Butyricicoccus			Marvinbryantia
	Butyrivibrio	Butyrivibrio crossotus		Megasphaera
	Catenibacterium			Mitsuokella
	Clostridium	Clostridium bolteae		Mogibacterium
		Clostridium sp. 29		Oribacterium
		Clostridium sp.Clone-24		Oscillibacter
		Clostridium sp.Clone-33		Oscillospira
		Clostridium sp.6		Papillibacter
	Clostridium sensu_stricto_1			Peptococcus
	Clostridium_IV			Phascolarctobacterium
	Clostridium_sensu_stricto			Propionispira
	Clostridium_XlVa			Roseburia
	Coprobacillus	Coprobacillus cateniformis		Ruminiclostridium
		Coprococcus catus		Ruminococcaceae UCG-013
		Coprococcus comes		Ruminococcus	Ruminococcus gnavus
		Coprococcus eutactus			Ruminococcus torques
	Defluviitalea			Ruminococcus2
	Dehalobacterium			Solobacterium
	Dialister			Sporobacter
	Dorea	Dorea formicigenerans		Streptococcus
		Dorea longicatena		Veillonella
	Eubacterium	Eubacterium biforme		Anaerovibrio
		Eubacterium cylindroides		Subdoligranulum
		Eubacterium eligens	Lentisphaerae	Victivallis
		Eubacterium rectale	Proteobacteria	Bilophila
		Eubacterium siraeum		Campylobacter
		Eubacterium ventriosum		Desulfovibrio	Desulfovibrio desulfricans
	Eubacterium coprostanoligenes group			Flexispira
	Faecalibacterium	Faecalibacterium prausnitzii		Haemophilus
	Finegoldia	Finegoldia magna		Helicobacter
	Flavonifractor	Flavonifractor plautii		Parasutterella
	Fusicatenibacter	Fusicatenibacter Saccharivorans		Ralstonia
	Granulicatella			Stenotrophomonas
	Holdemanella			Succinivibrio
	Lachnobacterium			Sutterella	Sutterella wadsworthensis
	Lachnospira			Thalassospira
	Lachnospiraceae UCG-004		Spirochaetes	Brachyspira
	Lactobacillus		Tenericutes	Anaeroplasma
	Megamonas			Asteroleplasma
	Megasphaera	unclassified Megasphaera	Verrucomicrobia	Akkermansia	Akkermansia muciniphila
	Mitsuokella	Mitsuokella multacida
		unclassified Mitsuokella
	Mogibacterium
	Moryella
	Murdochiella
	Negativicoccus
	Oribacterium
	Oscillibacter	unclassified Oscillibacter
	Oscillospira
	Papillibacter	Papillibacter cinnamivorans
	Peptoniphilus
	Phascolarctobacterium	Phascolarctobacterium succinatutens
	Pseudoflavonifractor
	Romboutsia
	Roseburia	Roseburia hominis
		Roseburia intestinalis
		Roseburia inulinivorans
	Ruminococcaceae UCG-003
	Ruminococcus	Ruminococcus bromii
		Ruminococcus flavefaciens
		Ruminococcus gnavus
		Ruminococcus obeum
		Ruminococcus torques
	Solobacterium
	Sporobacter
	Staphylococcus
	Streptococcus	Streptococcus mitis
		Streptococcus salivarius
	Turicibacter	Turicibacter sanguinis
	unclassified Clostridia
	unclassified Clostridiales
	unclassified Erysipelotrichaceae
	unclassified Lachnospiraceae
	unclassified Peptostreptococcaceae
	Veillonella
	Anaerovibrio
	Enterococcus	Enterococcus faecalis
		Enterococcus faecium
	Gemella
	Subdoligranulum	unclassified Subdoligranulum
	Weissella
Fusobacteria	Fusobacterium	Fusobacterium equinum
		Fusobacterium mortiferum
	Sneathia
	unclassified Fusobacteriaceae
Lentisphaerae	unclassified Oligosphaeraceae
	Victivallis
Proteobacteria	Achromobacter
	Acinetobacter
	Bilophila	Bilophila wadsworthia
		unclassified Bilophila
	Bradyrhizobium
	Campylobacter
	Citrobacter
	Desulfovibrio	Desulfovibrio sp. 6
	Enhydrobacter
	Escherichia	Escherichia coli
	Haemophilus	Haemophilus parainfluenzae
	Helicobacter
	Hemophilus
	Klebsiella
	Ochrobactrum
	Oxalobacter
	Parasutterella
	Pseudomonas
	Ralstonia
	Rhizobium
	Stenotrophomonas
	Succinivibrio
	Sutterella	Sutterella wadsworthensis
	Thalassospira
	Trabulsiella
	unclassified Desulfovibrionaceae
	unclassified Enterobacteriaceae
	unclassified Proteobacteria
Synergistetes	Jonquetella
Tenericutes	Bulleidia
	Catenibacterium
Verrucomicrobia	Akkermansia	Akkermansia muciniphila

## Sheet: TableS3
TableS3. Targeted genes of MSM-associated gut microbiome
Gut Microbiota	Classification	Target Gene	Alteration
Bacteroidetes	Phylum	NR1H4	inhibition
Firmicutes		FOS	activation
Bacteroides	Genus	BCL2	inhibition
Bifidobacterium		BCL2	inhibition
Collinsella		IL17A	activation
Eubacterium		BCL2	inhibition
Lactobacillus		IL22	activation
Streptococcus		CXCL6	inhibition
Akkermansia Muciniphila	Species	IL10	activation
Eggerthella Lenta		IRS1	inhibition
Faecalibacterium Prausnitzii		IL10	activation
Prevotella Copri		PLIN2	activation
Ruminococcus Gnavus		MUC1	activation
